# Supplementary material for: Effects of organic fertilizer proportion on the distribution of soil aggregates and their associated organic carbon in a field mulched with gravel
Source: Sci Rep. 2022 Jul 7;12:11513. doi: 10.1038/s41598-022-15110-z (PMC9262943; doi:10.1038/s41598-022-15110-z)
Supplement: Supplementary file 1 — Supplementary Information. [file 41598_2022_15110_MOESM1_ESM.xlsx]

## Sheet: Sheet1
	Yield						Analysis of significant variance						Standard deviation
Treatments	2014	2015	2016	2017	2018	Average	2014	2015	2016	2017	2018	Average	2014	2015	2016	2017	2018	Average
CK	13471.7	19220	25130	27663.1	20329.2	21162.8	c	c	c	d	d	e	3298.05	1368.8	3125.99	2176.93	3469.18	975
CF	16571.4	25380	30193.3	38841.2	34205.4	29038.3	c	c	c	c	c	d	1143.1	4105.65	2990.67	3095.67	4829.15	2534
OF-25%	21155	35105	41343.8	41248.4	35480.4	34866.5	b	b	b	c	bc	c	1799.65	1060.27	5044.17	1057.72	4441.22	2125
OF-50%	22544.3	41430	42875	42338.3	41565	38150.5	b	ab	ab	bc	ab	b	1905.75	4446.99	2185.75	443.548	2318.88	561
OF-75%	27640	43695	47293.8	46798.8	42422.1	41569.9	a	ab	a	ab	a	a	2096	5981.28	1965.83	2026.28	996.109	1411
OF-100%	27620	44310	44231.2	50590	44787.9	42307.8	a	a	ab	a	a	a	3117.74	1989.92	990.916	4501.28	3259.6	1370
